# Supplementary material for: Toward precision in simulation of paediatric mitral valve repair using patient-specific fluid–structure interaction modelling
Source: Eur Heart J Imaging Methods Pract. 2026 Jun 1;4(1):qyag103. doi: 10.1093/ehjimp/qyag103 (PMC13274469; doi:10.1093/ehjimp/qyag103)
Supplement: qyag103_Supplementary_Data [file qyag103_supplementary_data.zip]

Archive with 2 entries (2 files):
- Christierson_et_al_Modeling_Mitral_Regurg_Supp_Mat.pdf
- Supplementary_Material_B_syncedVideo.mp4
